# Supplementary material for: Genetic changes associated with the temporal shift in invasive non-typhoidal Salmonella serovars in Bamako Mali
Source: PLoS Negl Trop Dis. 2019 Jun 6;13(6):e0007297. doi: 10.1371/journal.pntd.0007297 (PMC6592554; doi:10.1371/journal.pntd.0007297)
Supplement: S2 Table — The proportion of misclassified isolates distributed across the branches of the tree using each year of the study as a potential breakpoint for the serovar shift between S. Typhimurium and S. Enteritidis. Isolates were considered misclassified when they were collected from one half of the chronology but appeared in a branch that consisted mainly of isolates from the other half of the chronology. Branches enumerated from the root outward and were manually rearranged to minimize the number of misclassifications across the tree for each breakpoint. A breakpoint of 2008 provides the lowest minimal misclassifications across both the pre- and post-breakpoint groups, indicated by (*). (XLSX) [file pntd.0007297.s002.xlsx]

## Sheet: S2Table
S2 Table. Distribution of Misclassified Isolates by Year
The proportion of misclassified isolates distributed across the branches of the tree using each year of the study as a potential breakpoint for the serovar shift between S. Typhimurium and S. Enteritidis. Isolates were considered misclassified when they were collected from one half of the chronology but appeared in a branch that consisted mainly of isolates from the other half of the chronology. …
	1st Branch		2nd Branch		3rd Branch		4th Branch		5th Branch		6th Branch		7th Branch		8th Branch		9th Branch		10th Branch		11th Branch		12th Branch
	Pre/During	Post	Pre/During	Post	Pre/During	Post	Pre/During	Post	Pre/During	Post	Pre/During	Post	Pre/During	Post	Pre/During	Post	Pre/During	Post	Pre/During	Post	Pre/During	Post	Pre/During	Post
2004	1	0.219512	0.5	0.2	0.2	0.135135	0.555556	0.151515	0.705882	0.16	0.590909	0.05	0.625	0.0555556	0.653846	0.0625	0.689655	0.0769231	0.727273	0.0526316	0.75	0.166667	0.756757	0
2005	0	0.268293	0	0.25	0	0.189189	0.333333	0.181818	0.588235	0.2	0.454545	0	0.5	0	0.538462	0	0.586207	0	0.636364	0	0.666667	0	0.675676	0
2006	0	0.341463	0	0.325	0	0.27027	0.333333	0.272727	0.470588	0.24	0.363636	0.05	0.375	0	0.0384615	0	0.482759	0	0.545455	0	0.583333	0	0.594595	0
2007	0	0.439024	0	0.425	0	0.378378	0.222222	0.363636	0.411765	0.36	0.318182	0.2	0.333333	0.166667	0.346154	0.125	0.37931	0.0769231	0.454545	0.0526316	0.472222	0	0.486486	0
2008	0	0.536585	0	0.525	0	0.486486	0.111111	0.454545	0.294118	0.44	0.227273	0.3	0.25*	0.28*	0.269231	0.25	0.310345	0.230769	0.363636	0.105263	0.361111	0	0.378378	0
2009	0	0.682927	0	0.675	0	0.648649	0.111111	0.636364	0.176471	0.6	0.136364	0.5	0.166667	0.5	0.153846	0.4375	0.206897	0.461538	0.212121	0.157895	0.222222	0.166667	0.216216	0
2010	0	0.829268	0	0.825	0	0.810811	0	0.787879	0.0588235	0.76	0.0454545	0.7	0.0833333	0.722222	0.0769231	0.6875	0.103448	0.692308	0.0909091	0.263158	0.111111	0.5	0.108108	0.8
